# Supplementary material for: Murine Regulatory CD4+ T Cells Are Increased in Leukemic Spleens and Show High Co-Expression of Co-Regulatory Molecules CD39, CD73, PD1, and TIGIT
Source: Int J Mol Sci. 2024 Oct 24;25(21):11412. doi: 10.3390/ijms252111412 (PMC11546357; doi:10.3390/ijms252111412)
Supplement: Supplementary file 1 [file ijms-25-11412-s001.zip]

Archive with 1 entries (1 files):
- ijms-3211584-supplementary.pdf
